# Supplementary material for: Phylogenetic Comparison and Splicing Analysis of the U1 snRNP-specific Protein U1C in Eukaryotes
Source: Front Mol Biosci. 2021 Sep 9;8:696319. doi: 10.3389/fmolb.2021.696319 (PMC8458698; doi:10.3389/fmolb.2021.696319)
Supplement: Supplementary file 1 [file DataSheet1.zip]

Archive with 8 entries (7 files):
- Additional/
- Additional/2020-06 S Figures -revised.docx
- Additional/Table S1 Sequence and speciesstrain summary of animal U1Cs.xlsx
- Additional/Table S2 Information of selected U1C transcripts and proteins.xlsx
- Additional/Table S3 Detailed information of predicted functional partners of human, mouse and yeast U1Cs.xlsx
- Additional/Table S4 Gene structure comparison of human, Arabidopsis and rice U1Cs.xlsx
- Additional/Table S5 Summary of plant U1Cs sequences.xlsx
- Additional/Table S6 Summary of references for each project in heatmaps.xlsx
