# Supplementary material for: Phylogenetic Comparison and Splicing Analysis of the U1 snRNP-specific Protein U1C in Eukaryotes
Source: Front Mol Biosci. 2021 Sep 9;8:696319. doi: 10.3389/fmolb.2021.696319 (PMC8458698; doi:10.3389/fmolb.2021.696319)
Supplement: Supplementary file 1 [file DataSheet1.zip › Additional/Table S1 Sequence and speciesstrain summary of animal U1Cs.xlsx]

## Sheet: Sheet1
Table S1 Sequence and species summary of animal U1Cs.
Groups	Subgroups	Species (from ensembl)	Common name	NO.	Protein ID	Transcript ID	Gene ID
Placental
Primates		Homo sapiens	Human	1	ENSP00000363129.3	ENST00000374017.3	ENSG00000124562.10
	Angola colobus	Colobus angolensis palliatus	Angola colobus	2	ENSCANP00000009254.1	ENSCANT00000032123.1	ENSCANG00000028035.1
		Colobus angolensis palliatus	Angola colobus		ENSCANP00000026957.1	ENSCANT00000049974.1	ENSCANG00000036886.1
	Black snub-nosed monkey	Rhinopithecus bieti	Black snub-nosed monkey	4	ENSRBIP00000003119.1	ENSRBIT00000016194.1	ENSRBIG00000014819.1
		Rhinopithecus bieti	Black snub-nosed monkey		ENSRBIP00000024910.1	ENSRBIT00000048817.1	ENSRBIG00000036353.1
		Rhinopithecus bieti	Black snub-nosed monkey		ENSRBIP00000005080.1	ENSRBIT00000025300.1	ENSRBIG00000022998.1
		Rhinopithecus bieti	Black snub-nosed monkey		ENSRBIP00000027393.1	ENSRBIT00000051324.1	ENSRBIG00000037567.1
	Bolivian squirrel monkey	Saimiri boliviensis boliviensis	Bolivian squirrel monkey	4	ENSSBOP00000030504.1	ENSSBOT00000047389.1	ENSSBOG00000031528.1
		Saimiri boliviensis boliviensis	Bolivian squirrel monkey		ENSSBOP00000012800.1	ENSSBOT00000029593.1	ENSSBOG00000023189.1
		Saimiri boliviensis boliviensis	Bolivian squirrel monkey		ENSSBOP00000032360.1	ENSSBOT00000049261.1	ENSSBOG00000032361.1
		Saimiri boliviensis boliviensis	Bolivian squirrel monkey		ENSSBOP00000033444.1	ENSSBOT00000050358.1	ENSSBOG00000032882.1
		Pan paniscus	Bonobo	1	ENSPPAP00000042624.1	ENSPPAT00000065554.1	ENSPPAG00000043871.1
	Bushbaby	Otolemur garnettii	Bushbaby	3	ENSOGAP00000020807.1	ENSOGAT00000008759.2	ENSOGAG00000008755.2
		Otolemur garnettii	Bushbaby		ENSOGAP00000020782.1	ENSOGAT00000026253.1	ENSOGAG00000028405.1
		Otolemur garnettii	Bushbaby		ENSOGAP00000022219.1	ENSOGAT00000006503.2	ENSOGAG00000026269.1
	Capuchin	Cebus capucinus	Capuchin	4	ENSCCAP00000020892.1	ENSCCAT00000038383.1	ENSCCAG00000028293.1
		Cebus capucinus	Capuchin		ENSCCAP00000036264.1	ENSCCAT00000054049.1	ENSCCAG00000036059.1
		Cebus capucinus	Capuchin		ENSCCAP00000010028.1	ENSCCAT00000027416.1	ENSCCAG00000022751.1
		Cebus capucinus	Capuchin		ENSCCAP00000017627.1	ENSCCAT00000035092.1	ENSCCAG00000026624.1
	Chimpanzee	Pan troglodytes	Chimpanzee	2	ENSPTRP00000071198.1	ENSPTRT00000104769.1	ENSPTRG00000046035.1
		Pan troglodytes	Chimpanzee		ENSPTRP00000030865.5	ENSPTRT00000033404.5	ENSPTRG00000018070.5
	Coquerel's sifaka	Propithecus coquereli	Coquerel's sifaka	2	ENSPCOP00000001533.1	ENSPCOT00000005502.1	ENSPCOG00000004904.1
		Propithecus coquereli	Coquerel's sifaka		ENSPCOP00000020283.1	ENSPCOT00000030936.1	ENSPCOG00000022107.1
	Crab-eating macaque	Macaca fascicularis	Crab-eating macaque	2	ENSMFAP00000017249.1	ENSMFAT00000067789.1	ENSMFAG00000031764.1
		Macaca fascicularis	Crab-eating macaque		ENSMFAP00000014678.1	ENSMFAT00000065180.1	ENSMFAG00000030525.1
		Nomascus leucogenys	Gibbon	1	ENSNLEP00000039565.1	ENSNLET00000033179.1	ENSNLEG00000034810.1
		Rhinopithecus roxellana	Golden snub-nosed monkey	1	ENSRROP00000035614.1	ENSRROT00000060072.1	ENSRROG00000041300.1
		Gorilla gorilla	Gorilla	1	ENSGGOP00000012191.3	ENSGGOT00000012544.3	ENSGGOG00000012499.3
	Ma's night monkey	Aotus nancymaae	Ma's night monkey	7	ENSANAP00000006774.1	ENSANAT00000024544.1	ENSANAG00000021444.1
		Aotus nancymaae	Ma's night monkey		ENSANAP00000003549.1	ENSANAT00000021200.1	ENSANAG00000019726.1
		Aotus nancymaae	Ma's night monkey		ENSANAP00000004977.1	ENSANAT00000022735.1	ENSANAG00000020588.1
		Aotus nancymaae	Ma's night monkey		ENSANAP00000003475.1	ENSANAT00000021119.1	ENSANAG00000019696.1
		Aotus nancymaae	Ma's night monkey		ENSANAP00000002784.1	ENSANAT00000020298.1	ENSANAG00000019157.1
		Aotus nancymaae	Ma's night monkey		ENSANAP00000000929.1	ENSANAT00000008348.1	ENSANAG00000007843.1
		Aotus nancymaae	Ma's night monkey		ENSANAP00000005939.1	ENSANAT00000023703.1	ENSANAG00000021026.1
		Macaca mulatta	Macaque	3	ENSMMUP00000050488.1	ENSMMUT00000076427.1	ENSMMUG00000045425.1
		Macaca mulatta	Macaque		ENSMMUP00000033820.2	ENSMMUT00000040794.2	ENSMMUG00000000869.3
		Macaca mulatta	Macaque		ENSMMUP00000057809.1	ENSMMUT00000066727.1	ENSMMUG00000039415.1
	Marmoset	Callithrix jacchus	Marmoset	3	ENSCJAP00000044785.2	ENSCJAT00000021962.3	ENSCJAG00000043055.1
		Callithrix jacchus	Marmoset		ENSCJAP00000028213.2	ENSCJAT00000029818.3	ENSCJAG00000015321.3
		Callithrix jacchus	Marmoset		ENSCJAP00000065828.1	ENSCJAT00000043502.3	ENSCJAG00000041822.1
	Mouse Lemur	Microcebus murinus	Mouse Lemur	4	ENSMICP00000027849.1	ENSMICT00000052084.2	ENSMICG00000032183.2
		Microcebus murinus	Mouse Lemur		ENSMICP00000006678.3	ENSMICT00000007338.3	ENSMICG00000007339.3
		Microcebus murinus	Mouse Lemur		ENSMICP00000008310.2	ENSMICT00000009125.3	ENSMICG00000009130.3
		Microcebus murinus	Mouse Lemur		ENSMICP00000032926.1	ENSMICT00000027976.2	ENSMICG00000036552.2
	Olive baboon	Papio anubis	Olive baboon	2	ENSPANP00000005024.2	ENSPANT00000001239.2	ENSPANG00000018228.2
		Papio anubis	Olive baboon		ENSPANP00000036493.1	ENSPANT00000050944.1	ENSPANG00000022802.2
		Pongo abelii	Orangutan	1	ENSPPYP00000023643.1	ENSPPYT00000032910.1	ENSPPYG00000029902.1
	Pig-tailed macaque	Macaca nemestrina	Pig-tailed macaque	2	ENSMNEP00000006688.1	ENSMNET00000030755.1	ENSMNEG00000027836.1
		Macaca nemestrina	Pig-tailed macaque		ENSMNEP00000017482.1	ENSMNET00000041710.1	ENSMNEG00000032731.1
		Chlorocebus sabaeus	Vervet-AGM	1	ENSCSAP00000006067.1	ENSCSAT00000007904.1	ENSCSAG00000009821.1
Rodents and Lagomorphs	Rats and Mice	Mus musculus	Mouse	1	ENSMUSP00000156644.1	ENSMUST00000233657.1	ENSMUSG00000024217.10
		Mus spretus	Algerian mouse	1	MGP_SPRETEiJ_P0045484	MGP_SPRETEiJ_T0045484.1	MGP_SPRETEiJ_G0022221.1
		Rattus norvegicus	Rat	1	ENSRNOP00000000586.6	ENSRNOT00000000586.7	ENSRNOG00000000493.7
		Mus caroli	Ryukyu mouse	1	MGP_CAROLIEiJ_P0043573	MGP_CAROLIEiJ_T0043573.1	MGP_CAROLIEiJ_G0021308.1
		Mus pahari	Shrew mouse	1	MGP_PahariEiJ_P0055875	MGP_PahariEiJ_T0055875.1	MGP_PahariEiJ_G0023626.1
	Lagomorphs	Oryctolagus cuniculus	Rabbit	3	ENSOCUP00000022750.1	ENSOCUT00000001658.3	ENSOCUG00000026668.1
		Oryctolagus cuniculus	Rabbit		ENSOCUP00000025106.1	ENSOCUT00000028402.1	ENSOCUG00000026430.1
		Oryctolagus cuniculus	Rabbit		ENSOCUP00000020427.1	ENSOCUT00000025866.1	ENSOCUG00000023292.1
	Other Rodents	Cricetulus griseus	Chinese hamster CriGri	2	ENSCGRP00000017433.1	ENSCGRT00000017687.1	ENSCGRG00000012679.1
		Cricetulus griseus	Chinese hamster CriGri		ENSCGRP00000006869.1	ENSCGRT00000006981.1	ENSCGRG00000005005.1
		Cricetulus griseus	Chinese hamster CHOK1GS	3	ENSCGRP00001023354.1	ENSCGRT00001027600.1	ENSCGRG00001021613.1
		Cricetulus griseus	Chinese hamster CHOK1GS		ENSCGRP00001006648.1	ENSCGRT00001010475.1	ENSCGRG00001009011.1
		Cricetulus griseus	Chinese hamster CHOK1GS		ENSCGRP00001023187.1	ENSCGRT00001027432.1	ENSCGRG00001021483.1
		Fukomys damarensis	Damara mole rat	2	ENSFDAP00000010319.1	ENSFDAT00000023208.1	ENSFDAG00000018111.1
		Fukomys damarensis	Damara mole rat		ENSFDAP00000018444.1	ENSFDAT00000013600.1	ENSFDAG00000009826.1
		Dipodomys ordii	Kangaroo rat	2	ENSDORP00000023787.1	ENSDORT00000024278.1	ENSDORG00000029823.1
		Dipodomys ordii	Kangaroo rat		ENSDORP00000005577.2	ENSDORT00000005955.2	ENSDORG00000005955.2
		Jaculus jaculus	Lesser Egyptian jerboa	2	ENSJJAP00000021347.1	ENSJJAT00000027899.1	ENSJJAG00000021741.1
		Jaculus jaculus	Lesser Egyptian jerboa		ENSJJAP00000018575.1	ENSJJAT00000025105.1	ENSJJAG00000019813.1
		Chinchilla lanigera	Long-tailed chinchilla	1	ENSCLAP00000024638.1	ENSCLAT00000024876.1	ENSCLAG00000016920.1
		Heterocephalus glaber	Naked mole-rat female	3	ENSHGLP00000019530.1	ENSHGLT00000019723.1	ENSHGLG00000013981.1
		Heterocephalus glaber	Naked mole-rat female		ENSHGLP00000008109.1	ENSHGLT00000008197.1	ENSHGLG00000005871.1
		Heterocephalus glaber	Naked mole-rat female		ENSHGLP00000024889.1	ENSHGLT00000025111.1	ENSHGLG00000017741.1
		Peromyscus maniculatus bairdii	Northern American deer mouse	3	ENSPEMP00000029736.1	ENSPEMT00000040366.1	ENSPEMG00000010773.2
		Peromyscus maniculatus bairdii	Northern American deer mouse		ENSPEMP00000002468.1	ENSPEMT00000003472.2	ENSPEMG00000002763.2
		Peromyscus maniculatus bairdii	Northern American deer mouse		ENSPEMP00000035770.1	ENSPEMT00000011228.2	ENSPEMG00000009148.2
		Ictidomys tridecemlineatus	Squirrel	1	ENSSTOP00000012355.3	ENSSTOT00000013785.3	ENSSTOG00000013786.3
		Nannospalax galili	Upper Galilee mountains blind mole rat	1	ENSNGAP00000020059.1	ENSNGAT00000025726.1	ENSNGAG00000019686.1
Other Mammals	Carnivores	Canis lupus familiaris	Dog	4	ENSCAFP00000001764.3	ENSCAFT00000001913.3	ENSCAFG00000001231.3
		Canis lupus familiaris	Dog		ENSCAFP00000042872.1	ENSCAFT00000048452.1	ENSCAFG00000031775.1
		Canis lupus familiaris	Dog		ENSCAFP00000041040.1	ENSCAFT00000043846.1	ENSCAFG00000028988.1
		Canis lupus familiaris	Dog		ENSCAFP00000035629.2	ENSCAFT00000039736.2	ENSCAFG00000025525.2
		Mustela putorius furo	Ferret	1	ENSMPUP00000003177.1	ENSMPUT00000003242.1	ENSMPUG00000003210.1
		Ailuropoda melanoleuca	Panda	1	ENSAMEP00000001002.1	ENSAMET00000001041.1	ENSAMEG00000000963.1
	Ungulates	Bos taurus	Cow	1	ENSBTAP00000065451.1	ENSBTAT00000080221.1	ENSBTAG00000024549.4
		Tursiops truncatus	Dolphin	1	ENSTTRP00000007393.1	ENSTTRT00000007818.1	ENSTTRG00000007827.1
		Equus caballus	Horse	1	ENSECAP00000038215.1	ENSECAT00000053430.1	ENSECAG00000026848.2
		Sus scrofa	Pig	1	ENSSSCP00000055297.1	ENSSSCT00000055578.1	ENSSSCG00000001531.3
		Ovis aries	Sheep	1	ENSOARP00000011602.1	ENSOART00000011768.1	ENSOARG00000010823.1
	Armadillo	Dasypus novemcinctus	Armadillo	2	ENSDNOP00000021117.1	ENSDNOT00000035762.1	ENSDNOG00000042403.1
		Dasypus novemcinctus	Armadillo		ENSDNOP00000032276.1	ENSDNOT00000046951.1	ENSDNOG00000034699.1
		Myotis lucifugus	Microbat	1	ENSMLUP00000002261.2	ENSMLUT00000002488.2	ENSMLUG00000002488.2
Marsupials, Monotremes and Reptiles
Monotremes		Ornithorhynchus anatinus	Platypus	1	ENSOANP00000005401.1	ENSOANT00000005402.1	ENSOANG00000003405.1
Marsupials		Sarcophilus harrisii	Tasmanian devil	2	ENSSHAP00000003382.1	ENSSHAT00000003418.1	ENSSHAG00000002972.1
		Sarcophilus harrisii	Tasmanian devil		ENSSHAP00000001057.1	ENSSHAT00000001071.1	ENSSHAG00000000945.1
Reptiles		Anolis carolinensis	Anole lizard	1	ENSACAP00000015455.2	ENSACAT00000015769.3	ENSACAG00000015721.3
		Pelodiscus sinensis	Chinese softshell turtle	1	ENSPSIP00000005228.1	ENSPSIT00000005258.1	ENSPSIG00000004876.1
Other Vertebrate
Other Vertebrate		Xenopus tropicalis	Xenopus	1	ENSXETP00000053216.1	ENSXETT00000053216.1	ENSXETG00000024721.1
Fish
Fish		Takifugu rubripes	Fugu	1	ENSTRUP00000055830.1	ENSTRUT00000056222.1	ENSTRUG00000021651.1
	Japanese medaka	Oryzias latipes	Japanese medaka HSOK	1	ENSORLP00015026328.1	ENSORLT00015003152.1	ENSORLG00015007908.1
		Oryzias latipes	Japanese medaka HdrR	1	ENSORLP00000009164.2	ENSORLT00000009165.2	ENSORLG00000007308.2
		Xiphophorus maculatus	Platyfish	1	ENSXMAP00000017975.1	ENSXMAT00000018001.2	ENSXMAG00000017935.2
		Oreochromis niloticus	Tilapia	1	ENSONIP00000018579.1	ENSONIT00000018596.1	ENSONIG00000014757.1
		Danio rerio	Zebrafish	1	ENSDARP00000010253.7	ENSDART00000017230.8	ENSDARG00000009871.10
		Petromyzon marinus	Lamprey	1	ENSPMAP00000000668.1	ENSPMAT00000000669.1	ENSPMAG00000000602.1
Other species
Others		Drosophila melanogaster	Drosophila melanogaster	1	FBpp0083134	FBtr0083720	FBgn0261792
		Caenorhabditis elegans	Caenorhabditis elegans	1	F08B4.7	F08B4.7	WBGene00017238
		Saccharomyces cerevisiae	Saccharomyces cerevisiae	1	YLR298C_mRNA	YLR298C_mRNA	YLR298C
		Ciona intestinalis	Sea vase	1	ENSCINP00000035879.1	ENSCINT00000035913.1	ENSCING00000021229.1
