# Supplementary material for: Phylogenetic Comparison and Splicing Analysis of the U1 snRNP-specific Protein U1C in Eukaryotes
Source: Front Mol Biosci. 2021 Sep 9;8:696319. doi: 10.3389/fmolb.2021.696319 (PMC8458698; doi:10.3389/fmolb.2021.696319)
Supplement: Supplementary file 1 [file DataSheet1.zip › Additional/Table S2 Information of selected U1C transcripts and proteins.xlsx]

## Sheet: Sheet1
Table S2 Information of selected U1C transcripts and proteins.
ProteinID	TranscriptID	GeneID	Amino_length	cDNA_length	CDS_length	Exons	Coding exons	Species (from ensembl)
ENSMMUP00000050488.1	ENSMMUT00000076427.1	ENSMMUG00000045425.1	159	735	480	1	1	Macaca mulatta
ENSPANP00000005024.2	ENSPANT00000001239.2	ENSPANG00000018228.2	170	513	513	2	2	Papio anubis
ENSRBIP00000024910.1	ENSRBIT00000048817.1	ENSRBIG00000036353.1	192	579	579	2	2	Rhinopithecus bieti
ENSPTRP00000071198.1	ENSPTRT00000104769.1	ENSPTRG00000046035.1	133	402	402	3	3	Pan troglodytes
ENSMNEP00000006688.1	ENSMNET00000030755.1	ENSMNEG00000027836.1	155	468	468	2	2	Macaca nemestrina
ENSCAFP00000001764.3	ENSCAFT00000001913.3	ENSCAFG00000001231.3	159	796	480	6	6	Canis lupus familiaris
ENSCJAP00000044785.2	ENSCJAT00000021962.3	ENSCJAG00000043055.1	159	480	480	1	1	Callithrix jacchus
ENSCAFP00000042872.1	ENSCAFT00000048452.1	ENSCAFG00000031775.1	143	432	432	3	3	Canis lupus familiaris
ENSPPYP00000023643.1	ENSPPYT00000032910.1	ENSPPYG00000029902.1	99	516	300	4	4	Pongo abelii
ENSDNOP00000021117.1	ENSDNOT00000035762.1	ENSDNOG00000042403.1	126	381	381	5	5	Dasypus novemcinctus
MGP_PahariEiJ_P0055875	MGP_PahariEiJ_T0055875.1	MGP_PahariEiJ_G0023626.1	128	454	387	6	6	Mus pahari
ENSCGRP00000017433.1	ENSCGRT00000017687.1	ENSCGRG00000012679.1	151	456	456	3	3	Cricetulus griseus
ENSCGRP00001023354.1	ENSCGRT00001027600.1	ENSCGRG00001021613.1	151	456	456	3	3	Cricetulus griseus
ENSDORP00000023787.1	ENSDORT00000024278.1	ENSDORG00000029823.1	137	414	414	3	3	Dipodomys ordii
ENSANAP00000006774.1	ENSANAT00000024544.1	ENSANAG00000021444.1	139	420	420	3	3	Aotus nancymaae
ENSCCAP00000020892.1	ENSCCAT00000038383.1	ENSCCAG00000028293.1	130	393	393	2	2	Cebus capucinus
ENSMICP00000027849.1	ENSMICT00000052084.2	ENSMICG00000032183.2	159	1220	480	2	2	Microcebus murinus
ENSOCUP00000022750.1	ENSOCUT00000001658.2	ENSOCUG00000026668.1	159	745	480	7	7	Oryctolagus cuniculus
ENSRBIP00000005080.1	ENSRBIT00000025300.1	ENSRBIG00000022998.1	159	480	480	1	1	Rhinopithecus bieti
ENSGGOP00000012191.3	ENSGGOT00000012544.3	ENSGGOG00000012499.3	159	1148	480	6	6	Gorilla gorilla
ENSANAP00000003549.1	ENSANAT00000021200.1	ENSANAG00000019726.1	163	492	492	3	3	Aotus nancymaae
ENSPTRP00000030865.5	ENSPTRT00000033404.5	ENSPTRG00000018070.5	159	1155	480	6	6	Pan troglodytes
ENSOARP00000011602.1	ENSOART00000011768.1	ENSOARG00000010823.1	159	480	480	6	6	Ovis aries
ENSPPAP00000042624.1	ENSPPAT00000065554.1	ENSPPAG00000043871.1	159	1154	480	6	6	Pan paniscus
ENSOCUP00000025106.1	ENSOCUT00000028402.1	ENSOCUG00000026430.1	159	480	480	1	1	Oryctolagus cuniculus
ENSCAFP00000041040.1	ENSCAFT00000043846.1	ENSCAFG00000028988.1	160	483	483	2	2	Canis lupus familiaris
ENSANAP00000004977.1	ENSANAT00000022735.1	ENSANAG00000020588.1	171	516	516	2	2	Aotus nancymaae
ENSDNOP00000032276.1	ENSDNOT00000046951.1	ENSDNOG00000034699.1	160	483	483	1	1	Dasypus novemcinctus
ENSRBIP00000003119.1	ENSRBIT00000016194.1	ENSRBIG00000014819.1	159	480	480	1	1	Rhinopithecus bieti
ENSANAP00000003475.1	ENSANAT00000021119.1	ENSANAG00000019696.1	180	543	543	6	6	Aotus nancymaae
ENSCJAP00000028213.2	ENSCJAT00000029818.3	ENSCJAG00000015321.3	180	543	543	6	6	Callithrix jacchus
ENSOGAP00000020807.1	ENSOGAT00000008759.2	ENSOGAG00000008755.2	178	537	537	6	6	Otolemur garnettii
ENSMFAP00000017249.1	ENSMFAT00000067789.1	ENSMFAG00000031764.1	173	522	522	6	6	Macaca fascicularis
ENSCANP00000009254.1	ENSCANT00000032123.1	ENSCANG00000028035.1	171	516	516	6	6	Colobus angolensis palliatus
ENSP00000363129.3	ENST00000374017.3	ENSG00000124562.10	180	1054	543	5	5	Homo sapiens
ENSRROP00000035614.1	ENSRROT00000060072.1	ENSRROG00000041300.1	180	543	543	6	6	Rhinopithecus roxellana
ENSRBIP00000027393.1	ENSRBIT00000051324.1	ENSRBIG00000037567.1	180	543	543	6	6	Rhinopithecus bieti
ENSPANP00000036493.1	ENSPANT00000050944.1	ENSPANG00000022802.2	179	540	540	6	6	Papio anubis
ENSTTRP00000007393.1	ENSTTRT00000007818.1	ENSTTRG00000007827.1	182	549	549	5	5	Tursiops truncatus
ENSDORP00000005577.2	ENSDORT00000005955.2	ENSDORG00000005955.2	230	693	693	5	5	Dipodomys ordii
ENSMICP00000006678.3	ENSMICT00000007338.3	ENSMICG00000007339.3	178	537	537	6	6	Microcebus murinus
ENSMPUP00000003177.1	ENSMPUT00000003242.1	ENSMPUG00000003210.1	159	480	480	5	5	Mustela putorius furo
ENSMLUP00000002261.2	ENSMLUT00000002488.2	ENSMLUG00000002488.2	159	480	480	5	5	Myotis lucifugus
ENSAMEP00000001002.1	ENSAMET00000001041.1	ENSAMEG00000000963.1	181	546	546	6	6	Ailuropoda melanoleuca
ENSPCOP00000001533.1	ENSPCOT00000005502.1	ENSPCOG00000004904.1	178	537	537	6	6	Propithecus coquereli
ENSNLEP00000039565.1	ENSNLET00000033179.1	ENSNLEG00000034810.1	181	1050	546	5	5	Nomascus leucogenys
ENSMNEP00000017482.1	ENSMNET00000041710.1	ENSMNEG00000032731.1	180	543	543	6	6	Macaca nemestrina
ENSSBOP00000030504.1	ENSSBOT00000047389.1	ENSSBOG00000031528.1	180	543	543	6	6	Saimiri boliviensis boliviensis
ENSMUSP00000156644.1	ENSMUST00000233657.1	ENSMUSG00000024217.10	182	882	549	6	6	Mus musculus
ENSPEMP00000029736.1	ENSPEMT00000040366.1	ENSPEMG00000010773.2	183	549	549	6	6	Peromyscus maniculatus bairdii
ENSCGRP00000006869.1	ENSCGRT00000006981.1	ENSCGRG00000005005.1	159	837	480	5	5	Cricetulus griseus
ENSHGLP00000019530.1	ENSHGLT00000019723.1	ENSHGLG00000013981.1	159	830	480	6	6	Heterocephalus glaber
ENSECAP00000038215.1	ENSECAT00000053430.1	ENSECAG00000026848.2	178	699	537	7	7	Equus caballus
ENSCANP00000026957.1	ENSCANT00000049974.1	ENSCANG00000036886.1	152	459	459	2	2	Colobus angolensis palliatus
ENSOGAP00000020782.1	ENSOGAT00000026253.1	ENSOGAG00000028405.1	152	459	459	1	1	Otolemur garnettii
ENSPCOP00000020283.1	ENSPCOT00000030936.1	ENSPCOG00000022107.1	186	561	561	2	2	Propithecus coquereli
ENSMICP00000008310.2	ENSMICT00000009125.3	ENSMICG00000009130.3	144	435	435	2	2	Microcebus murinus
ENSSTOP00000012355.3	ENSSTOT00000013785.3	ENSSTOG00000013786.3	159	3868	480	6	6	Ictidomys tridecemlineatus
ENSFDAP00000010319.1	ENSFDAT00000023208.1	ENSFDAG00000018111.1	159	630	480	6	6	Fukomys damarensis
ENSCLAP00000024638.1	ENSCLAT00000024876.1	ENSCLAG00000016920.1	159	965	480	6	6	Chinchilla lanigera
ENSOGAP00000022219.1	ENSOGAT00000006503.2	ENSOGAG00000026269.1	159	557	480	1	1	Otolemur garnettii
ENSANAP00000002784.1	ENSANAT00000020298.1	ENSANAG00000019157.1	159	480	480	1	1	Aotus nancymaae
ENSCCAP00000036264.1	ENSCCAT00000054049.1	ENSCCAG00000036059.1	179	540	540	2	2	Cebus capucinus
ENSCAFP00000035629.2	ENSCAFT00000039736.2	ENSCAFG00000025525.2	159	480	480	1	1	Canis lupus familiaris
ENSCCAP00000010028.1	ENSCCAT00000027416.1	ENSCCAG00000022751.1	164	495	495	2	2	Cebus capucinus
ENSSBOP00000012800.1	ENSSBOT00000029593.1	ENSSBOG00000023189.1	172	519	519	2	2	Saimiri boliviensis boliviensis
ENSHGLP00000008109.1	ENSHGLT00000008197.1	ENSHGLG00000005871.1	142	429	429	2	2	Heterocephalus glaber
ENSSBOP00000032360.1	ENSSBOT00000049261.1	ENSSBOG00000032361.1	152	459	459	4	4	Saimiri boliviensis boliviensis
ENSCCAP00000017627.1	ENSCCAT00000035092.1	ENSCCAG00000026624.1	215	648	648	2	2	Cebus capucinus
ENSANAP00000000929.1	ENSANAT00000008348.1	ENSANAG00000007843.1	159	480	480	1	1	Aotus nancymaae
ENSSBOP00000033444.1	ENSSBOT00000050358.1	ENSSBOG00000032882.1	151	456	456	3	3	Saimiri boliviensis boliviensis
ENSPEMP00000002468.1	ENSPEMT00000003472.2	ENSPEMG00000002763.2	150	453	453	1	1	Peromyscus maniculatus bairdii
ENSOCUP00000020427.1	ENSOCUT00000025866.1	ENSOCUG00000023292.1	155	468	468	2	2	Oryctolagus cuniculus
ENSFDAP00000018444.1	ENSFDAT00000013600.1	ENSFDAG00000009826.1	137	414	414	2	2	Fukomys damarensis
ENSCJAP00000065828.1	ENSCJAT00000043502.3	ENSCJAG00000041822.1	159	480	480	2	2	Callithrix jacchus
ENSMMUP00000033820.2	ENSMMUT00000040794.2	ENSMMUG00000000869.3	159	480	480	6	6	Macaca mulatta
ENSHGLP00000024889.1	ENSHGLT00000025111.1	ENSHGLG00000017741.1	151	456	456	2	2	Heterocephalus glaber
ENSMFAP00000014678.1	ENSMFAT00000065180.1	ENSMFAG00000030525.1	159	480	480	1	1	Macaca fascicularis
ENSCSAP00000006067.1	ENSCSAT00000007904.1	ENSCSAG00000009821.1	178	1398	537	7	7	Chlorocebus sabaeus
ENSSSCP00000055297.1	ENSSSCT00000001706.4	ENSSSCG00000001531.3	178	809	537	7	7	Sus scrofa
ENSMMUP00000057809.1	ENSMMUT00000066727.1	ENSMMUG00000039415.1	159	480	480	1	1	Macaca mulatta
ENSBTAP00000065451.1	ENSBTAT00000080221.1	ENSBTAG00000024549.4	178	537	537	7	7	Bos taurus
MGP_SPRETEiJ_P0045484	MGP_SPRETEiJ_T0045484.1	MGP_SPRETEiJ_G0022221.1	120	695	363	6	6	Mus spretus
ENSRNOP00000000586.6	ENSRNOT00000000586.7	ENSRNOG00000000493.7	159	1072	480	7	6	Rattus norvegicus
ENSNGAP00000020059.1	ENSNGAT00000025726.1	ENSNGAG00000019686.1	159	775	480	6	6	Nannospalax galili
ENSJJAP00000021347.1	ENSJJAT00000027899.1	ENSJJAG00000021741.1	159	704	480	6	6	Jaculus jaculus
MGP_CAROLIEiJ_P0043573	MGP_CAROLIEiJ_T0043573.1	MGP_CAROLIEiJ_G0021308.1	159	870	480	6	6	Mus caroli
ENSCGRP00001006648.1	ENSCGRT00001010475.1	ENSCGRG00001009011.1	159	480	480	6	6	Cricetulus griseus
ENSPEMP00000035770.1	ENSPEMT00000011228.2	ENSPEMG00000009148.2	205	618	618	2	2	Peromyscus maniculatus bairdii
ENSANAP00000005939.1	ENSANAT00000023703.1	ENSANAG00000021026.1	165	498	498	3	3	Aotus nancymaae
ENSMICP00000032926.1	ENSMICT00000027976.2	ENSMICG00000036552.2	171	516	516	2	2	Microcebus murinus
ENSJJAP00000018575.1	ENSJJAT00000025105.1	ENSJJAG00000019813.1	144	435	435	2	2	Jaculus jaculus
ENSCGRP00001023187.1	ENSCGRT00001027432.1	ENSCGRG00001021483.1	145	438	438	2	2	Cricetulus griseus
ENSSHAP00000003382.1	ENSSHAT00000003418.1	ENSSHAG00000002972.1	138	417	417	1	1	Sarcophilus harrisii
ENSSHAP00000001057.1	ENSSHAT00000001071.1	ENSSHAG00000000945.1	180	1107	543	7	7	Sarcophilus harrisii
ENSOANP00000005401.1	ENSOANT00000005402.1	ENSOANG00000003405.1	148	447	447	4	4	Ornithorhynchus anatinus
ENSACAP00000015455.2	ENSACAT00000015769.3	ENSACAG00000015721.3	180	545	543	6	6	Anolis carolinensis
ENSPSIP00000005228.1	ENSPSIT00000005258.1	ENSPSIG00000004876.1	204	4844	615	6	6	Pelodiscus sinensis
ENSXETP00000053216.1	ENSXETT00000053216.1	ENSXETG00000024721.1	159	1616	480	6	5	Xenopus tropicalis
ENSONIP00000018579.1	ENSONIT00000018596.1	ENSONIG00000014757.1	149	754	450	6	5	Oreochromis niloticus
ENSTRUP00000055830.1	ENSTRUT00000056222.1	ENSTRUG00000021651.1	147	2111	444	6	5	Takifugu rubripes
ENSXMAP00000017975.1	ENSXMAT00000018001.2	ENSXMAG00000017935.2	147	1175	444	6	6	Xiphophorus maculatus
ENSORLP00015026328.1	ENSORLT00015003152.1	ENSORLG00015007908.1	187	564	564	5	5	Oryzias latipes
ENSORLP00000009164.2	ENSORLT00000009165.2	ENSORLG00000007308.2	228	1750	687	7	7	Oryzias latipes
ENSDARP00000010253.7	ENSDART00000017230.8	ENSDARG00000009871.10	159	917	480	6	6	Danio rerio
ENSPMAP00000000668.1	ENSPMAT00000000669.1	ENSPMAG00000000602.1	151	804	456	6	6	Petromyzon marinus
FBpp0083134	FBtr0083720	FBgn0261792	145	687	438	1	1	Drosophila melanogaster
F08B4.7	F08B4.7	WBGene00017238	142	649	429	4	4	Caenorhabditis elegans
YLR298C_mRNA	YLR298C_mRNA	YLR298C	231	696	696	1	1	Saccharomyces cerevisiae
ENSCINP00000035879.1	ENSCINT00000035913.1	ENSCING00000021229.1	122	369	369	1	1	Ciona intestinalis
