# Supplementary material for: Phylogenetic Comparison and Splicing Analysis of the U1 snRNP-specific Protein U1C in Eukaryotes
Source: Front Mol Biosci. 2021 Sep 9;8:696319. doi: 10.3389/fmolb.2021.696319 (PMC8458698; doi:10.3389/fmolb.2021.696319)
Supplement: Supplementary file 1 [file DataSheet1.zip › Additional/Table S4 Gene structure comparison of human, Arabidopsis and rice U1Cs.xlsx]

## Sheet: Sheet1
Table S4 Gene structure comparison of human, Arabidopsis and rice U1Cs.
Human	Accession No.	Exon / Intron	Length		Arabidopsis	Exon / Intron	Length		Rice	Exon / Intron	Length
ENST00000244520.10		5' UTR			AT3G50570.1	5' UTR	134		LOC_Os02g16640.1	5' UTR
	ENSE00001462178	Exon 1	8			Exon 1	8			Exon 1	8
		Intron 1	360			Intron 1	102			Intron 1	394
	ENSE00003545850	Exon 2	43			Exon 2	43			Exon 2	43
		Intron 2	4640			Intron 2	415			Intron 2	725
	ENSE00003519822	Exon 3	109			Exon 3	42			Exon 3	42
		Intron 3	5204			Intron 3	81			Intron 3	116
	ENSE00003462834	Exon 4	90			Exon 4	229			Exon 4	271
		Intron 4	2293			Intron 4	363			Intron 4	1608
	ENSE00003679836	Exon 5	105			Exon 5	302			Exon 5	323
		Intron 5	3050			3' UTR	472			3' UTR
	ENSE00003843848	Exon 6	125
		3' UTR
ENST00000374017.3		5' UTR
	ENSE00001462171	Exon 1	71
		Intron 1	4640
	ENSE00003519822	Exon 2	109
		Intron 2	5204
	ENSE00003462834	Exon 3	90
		Intron 3	2293
	ENSE00003679836	Exon 4	105
		Intron 4	3050
	ENSE00001196088	Exon 5	125
		3' UTR
ENST00000374018.5		5' UTR
	ENSE00003545030	Exon 1	37
		Intron 1	5204
	ENSE00003462834	Exon 2	90
		Intron 2	2293
	ENSE00003679836	Exon 3	105
		Intron 3	3050
	ENSE00001462176	Exon 4	125
		3' UTR
