# Supplementary material for: Phylogenetic Comparison and Splicing Analysis of the U1 snRNP-specific Protein U1C in Eukaryotes
Source: Front Mol Biosci. 2021 Sep 9;8:696319. doi: 10.3389/fmolb.2021.696319 (PMC8458698; doi:10.3389/fmolb.2021.696319)
Supplement: Supplementary file 1 [file DataSheet1.zip › Additional/Table S5 Summary of plant U1Cs sequences.xlsx]

## Sheet: Sheet2
Table S5 Summary of sequences used in plant U1C phylogeny analysis.
Groups	Plant species	Common name	No.	Transcript ID (Nomenclature)
Algae
Bangiaceae	Porphyra umbilicalis		1	Pum0060s0038(PuU1C)
Botryococcaceae	Botryococcus braunii		1	Bobra.0346s0006(BbU1C)
Coccomyxacaeae	Coccomyxa subellipsoidea C-169	Chlorella	1	20542(CosU1C)
Chlamydomonadaceae	Chlamydomonas reinhardtii	Green algae	1	Cre09.g401300 (ChrU1C)
Chlorellaceae	Chromochloris zofingiensis		1	Cz09g17230 (CzU1C)
Dunaliellaceae	Dunaliella salina	Dunaliella	1	Dusal.0389s00014(DsU1C)
Microsporaceae	Micromonas pusilla CCMP1545		1	55346 (MipU1C)
Volvocaceae	Volvox carteri	Volvox	1	Vocar.0008s0367(VcU1C)
Bryophyta
Marchantiaceae	Marchantia polymorpha	Common liverwort	2	Mapoly0087s0074(MapU1Ca)
				Mapoly0103s0046(MapU1Cb)
Funariaceae	Physcomitrella patens	Moss	2	Pp3c4_170(PhpU1Ca)
				Pp3c12_26180(PhpU1Cb)
Sphagnaceae	Sphagnum fallax		3	Sphfalx0097s0025(SfU1Ca)
				Sphfalx0063s0056(SfU1Cb)
				Sphfalx0294s0019(SfU1Cc)
Basal angiosperm
Amborellaceae	Amborella trichopoda	Amborella	1	evm_27.model.AmTr_v1.0_scaffold00057.115
				(AmtU1C)
Monocots
Poaceae	Brachypodium hybridum		2	Brahy.S04G0246400(BhU1Ca)
				Brahy.D03G0138300(BhU1Cb)
	Brachypodium sylvaticum	slender false brome grass	1	Brasy4G267700(BrsU1C)
	Brachypodium distachyon	Purple false brome	1	Bradi3g09870(BrdU1C)
	Brachypodium stacei		1	Brast04G228500(BstU1C)
	Hordeum vulgare	Barley	1	HORVU6Hr1G045250(HvU1C)
	Miscanthus sinensis	Chinese silvergrass	4	Misin08G275800(MsU1Ca)
				Misin07G483700(MsU1Cb)
				Misin07G114400(MsU1Cc)
				Misin08G114300(MsU1Cd)
	Oryza sativa	Rice	1	LOC_Os02g16640(OsU1C)
	Panicum hallii	Hall's panicgrass	1	Pahal.J00399(PhU1C)
	Panicum virgatum	Switchgrass	2	Pavir.J04175(PavU1Ca)
				Pavir.Aa02698 (PavU1Cb)
	Setaria italica	Foxtail millet	1	Seita.1G009000(SiU1C)
	Setaria viridis	Green foxtail	1	Sevir.1G009200(SvU1C)
	Sorghum bicolor	Sorghum	2	Sobic.004G241800(SbU1Ca)
				Sobic.004G118500(SbU1Cb)
	Triticum aestivum	Common wheat	3	Traes_6BL_BE7B5324F (TaU1Ca)
				Traes_6DS_8C1FC076E(TaU1Cb)
				Traes_6AL_ECCD33756(TaU1Cc)
	Zea mays	Maize	1	GRMZM2G413193(ZmU1Ca)
Eudicots
Amaranthaceae	Amaranthus hypochondriacus	Prince-of-Wales feather	1	AHYPO_021659 (AmhU1C)
	Chenopodium quinoa	Quinoa	3	AUR62029649(CqU1Ca)
				AUR62025902(CqU1Cb)
				AUR62025901(CqU1Cc)
Anacardiaceae	Anacardium occidentale	Cashew	2	Anaoc.0002s1524(AoU1Ca)
				Anaoc.0006s1394(AoU1Cb)
Apiaceae	Daucus carota	Carrot	2	DCAR_007018(DcU1Ca)
				DCAR_012430(DcU1Cb)
Araceae	Spirodela polyrhiza	Greater duckweed	1	Spipo0G0092700(SppU1C)
Asteraceae	Helianthus annuus	Sunflower	2	HanXRQChr11g0330151 (HaU1Ca)
				HanXRQChr01g0002781(HaU1Cb)
	Lactuca sativa	Lettuce	1	Lsat_1_v5_gn_5_188760(LsU1C)
Brassicaceae	Arabidopsis halleri		1	Araha.7612s0023(ArhU1C)
	Arabidopsis thaliana	Arabidopsis	1	AT4G03120(ArtU1C)
	Brassica oleracea capitata	Cabbage	3	Bol006109(BoU1Ca)
				Bol030623(BoU1Cb)
				Bol010221(BoU1Cc)
	Brassica rapa FPsc	Turnip mustard - FasPlant self-compatible	3	Brara.I00206(BrU1Ca)
				Brara.C02770(BrU1Cb)
				Brara.B02642(BrU1Cc)
	Boechera stricta	Drummond's rockcress	1	Bostr.2983s0129(BosU1C)
	Capsella grandiflora		1	Cagra.2552s0015(CgU1C)
	Capsella rubella	Pink shepherd's-purse	1	Carubv10002027m(CarU1C)
	Eutrema salsugineum	Salt cress	1	Thhalv10028986m(EsU1C)
Caricaceae	Carica papaya	Papaya	1	evm.model.supercontig_9.157(CpU1C)
Cucurbitaceae	Cucumis sativus	Cucumber	1	Cucsa.084690(CusU1C)
Crassulaceae	Kalanchoe fedtschenkoi	Diploid Kalanchoe	2	Kaladp0349s0001(KfU1Ca)
				Kaladp0039s0773 (KfU1Cb)
	Kalanchoe laxiflora	Milky widow's thrill	4	Kalax.0027s0057(KlU1Ca)
				Kalax.0593s0008(KlU1Cb)
				Kalax.1243s0008 (KlU1Cc)
				Kalax.0995s0001 (KlU1Cd)
Euphorbiaceae	Manihot esculenta	Cassava	2	Manes.01G213100(MeU1Ca)
				Manes.05G068800(MeU1Cb)
	Ricinus communis	Castor bean	1	29647.m002039(RcU1C)
Fabaceae	Glycine max	Soybean	2	Glyma.02G152300(GmU1Ca)
				Glyma.10G021900(GmU1Cb)
	Medicago truncatula	Barrel medic	2	Medtr1g088990(MtU1Ca)
				Medtr7g107640(MtU1Cb)
	Phaseolus vulgaris	Common bean	1	Phvul.007G166600(PhvU1C)
	Cicer arietinum	Chickpea (CDC Frontier)	2	Ca_03425 (CaU1Ca)
				Ca_00917(CaU1Cb)
	Trifolium pratense	Red clover	1	Tp57577_TGAC_v2_mRNA16335(TpU1C)
	Vigna unguiculata	Cowpea	2	Vigun07g076100(VuU1Ca)
				Vigun07g115900(VuU1Cb)
Linaceae	Linum usitatissimum	Flax	2	Lus10011434(LuU1Ca)
				Lus10037576(LuU1Cb)
Malvaceae	Gossypium hirsutum	Upland cotton	4	Gohir.D08G053600(GhU1Ca)
				Gohir.A08G043900(GhU1Cb)
				Gohir.D11G123300(GhU1Cc)
				Gohir.A11G118400(GhU1Cd)
	Gossypium raimondii	Cotton	2	Gorai.004G053600(GrU1Ca)
				Gorai.007G132200(GrU1Cb)
	Theobroma cacao	Cacao tree	1	Thecc1EG043735(TcU1C)
Myrtaceae	Eucalyptus grandis	Flooded gum	2	Eucgr.A00286(EgU1Ca)
				Eucgr.B02749(EgU1Cb)
Oleaceae	Olea europaea var. sylvestris	Olive tree	2	Oeu022800.1(OeU1Ca)
				Oeu022802.1 (OeU1Cb)
Phrymaceae	Mimulus guttatus	Seep monkeyflower	3	Migut.O00643(MgU1Ca)
				Migut.N02118(MgU1Cb)
				Migut.N00130(MgU1Cc)
Ranunculaceae	Aquilegia coerulea	Colorado blue columbine	1	Aqcoe2G317500(AcU1C)
Rosaceae	Fragaria vesca	Wild strawberry	1	mrna27785-v1.0-hybrid(FvU1C)
	Malus domestica	Apple	2	MDP0000250478(MdU1Ca)
				MDP0000933608 (MdU1Cb)
	Prunus persica	Peach	1	Prupe.8G251800(PrpU1C)
Rutaceae	Citrus clementina	Clementine	1	Ciclev10022350m(CcU1C)
	Citrus sinensis	Orange	1	orange1.1g029190m(CisU1C)
Salicaceae	Populus deltoides WV94	Necklace poplar	1	Podel.03G060700 (PdU1C)
	Populus trichocarpa	Cottonwood	1	Potri.003G058400 (PtU1C)
	Salix purpurea	Purple willow	1	SapurV1A.0002s0380(SapU1C)
Solanaceae	Solanum lycopersicum	Tomato	2	Solyc01g067830.2(SlU1Ca)
				Solyc06g008860.2 (SlU1Cb)
	Solanum tuberosum	Potato	2	PGSC0003DMP400038064(StU1Ca)
				PGSC0003DMP400039624(StU1Cb)
Vitaceae	Vitis vinifera	Grape	1	GSVIVG01011011001(VvU1C)
