# Supplementary material for: Phylogenetic Comparison and Splicing Analysis of the U1 snRNP-specific Protein U1C in Eukaryotes
Source: Front Mol Biosci. 2021 Sep 9;8:696319. doi: 10.3389/fmolb.2021.696319 (PMC8458698; doi:10.3389/fmolb.2021.696319)
Supplement: Supplementary file 1 [file DataSheet1.zip › Additional/Table S6 Summary of references for each project in heatmaps.xlsx]

## Sheet: human
Conditon	Project	Reference	NCBI Accession
Organism part	GTEx	G. Consortium, Human genomics. The Genotype-Tissue Expression (GTEx) pilot analysis: multitissue gene regulation in humans, Science (New York, N.Y.) 348 (2015) 648-660. 10.1126/science.1262110.
	68 FANTOM5 project - adult	M. Lizio, J. Harshbarger, H. Shimoji, J. Severin, T. Kasukawa, S. Sahin, I. Abugessaisa, S. Fukuda, F. Hori, S. Ishikawa-Kato, C.J. Mungall, E. Arner, J.K. Baillie, N. Bertin, H. Bono, M. de Hoon, A.D. Diehl, E. Dimont, T.C. Freeman, K. Fujieda, W. Hide, R. Kaliyaperumal, T. Katayama, T. Lassmann, T.F. Meehan, K. Nishikata, H. Ono, M. Rehli, A. Sandelin, E.A. Schultes, P.A.C. ‘t Hoen, Z. Tatum, M…
	68 FANTOM5 project - fetal
	32 Uhlen's Lab	M. Habuka, L. Fagerberg, B.M. Hallström, F. Pontén, T. Yamamoto, M. Uhlen, The Urinary Bladder Transcriptome and Proteome Defined by Transcriptomics and Antibody-Based Profiling, PloS one, 2015, pp. e0145301.
		V. Naranbhai, H.A. Fletcher, R. Tanner, M.K. O'Shea, H. McShane, B.P. Fairfax, J.C. Knight, A.V.S. Hill, Distinct Transcriptional and Anti-Mycobacterial Profiles of Peripheral Blood Monocytes Dependent on the Ratio of Monocytes: Lymphocytes, EBioMedicine 2 (2015) 1619-1626. https://doi.org/10.1016/j.ebiom.2015.09.027.
		J. Mariategui, H. Chavez, J. Oballe, [About a new anticonvulsant psychotropic. Preliminary results with carbamazepine], Rev Neuropsiquiatr 30 (1967) 189-197.
	Hallstrom et al., 2014 - Organism part	L. Fagerberg, B.M. Hallström, P. Oksvold, C. Kampf, D. Djureinovic, J. Odeberg, M. Habuka, S. Tahmasebpoor, A. Danielsson, K. Edlund, A. Asplund, E. Sjöstedt, E. Lundberg, C.A.-K. Szigyarto, M. Skogs, J.O. Takanen, H. Berling, H. Tegel, J. Mulder, P. Nilsson, J.M. Schwenk, C. Lindskog, F. Danielsson, A. Mardinoglu, Å. Sivertsson, K. von Feilitzen, M. Forsberg, M. Zwahlen, I. Olsson, S. Navani, M.…
	19 NIH Epigenomics Roadmap	C. Roadmap Epigenomics, A. Kundaje, W. Meuleman, J. Ernst, M. Bilenky, A. Yen, A. Heravi-Moussavi, P. Kheradpour, Z. Zhang, J. Wang, M.J. Ziller, V. Amin, J.W. Whitaker, M.D. Schultz, L.D. Ward, A. Sarkar, G. Quon, R.S. Sandstrom, M.L. Eaton, Y.-C. Wu, A.R. Pfenning, X. Wang, M. Claussnitzer, Y. Liu, C. Coarfa, R.A. Harris, N. Shoresh, C.B. Epstein, E. Gjoneska, D. Leung, W. Xie, R.D. Hawkins, R.…
	Illumina Body Map	Y.W. Asmann, B.M. Necela, K.R. Kalari, A. Hossain, T.R. Baker, J.M. Carr, C. Davis, J.E. Getz, G. Hostetter, X. Li, S.A. McLaughlin, D.C. Radisky, G.P. Schroth, H.E. Cunliffe, E.A. Perez, E.A. Thompson, Detection of redundant fusion transcripts as biomarkers or disease-specific therapeutic targets in breast cancer, Cancer research 72 (2012) 1921-1928. 10.1158/0008-5472.can-11-3142.
		T. Derrien, R. Johnson, G. Bussotti, A. Tanzer, S. Djebali, H. Tilgner, G. Guernec, D. Martin, A. Merkel, D.G. Knowles, J. Lagarde, L. Veeravalli, X. Ruan, Y. Ruan, T. Lassmann, P. Carninci, J.B. Brown, L. Lipovich, J.M. Gonzalez, M. Thomas, C.A. Davis, R. Shiekhattar, T.R. Gingeras, T.J. Hubbard, C. Notredame, J. Harrow, R. Guigo, The GENCODE v7 catalog of human long noncoding RNAs: Analysis of …
		N.L. Barbosa-Morais, M. Irimia, Q. Pan, H.Y. Xiong, S. Gueroussov, L.J. Lee, V. Slobodeniuc, C. Kutter, S. Watt, R. Colak, T. Kim, C.M. Misquitta-Ali, M.D. Wilson, P.M. Kim, D.T. Odom, B.J. Frey, B.J. Blencowe, The Evolutionary Landscape of Alternative Splicing in Vertebrate Species, Science 338 (2012) 1587-1593. 10.1126/science.1230612.
	HDBR developing brain - 9 post conception weeks	[1] S.J. Lindsay, Y. Xu, S.N. Lisgo, L.F. Harkin, A.J. Copp, D. Gerrelli, G.J. Clowry, A. Talbot, M.J. Keogh, J. Coxhead, M. Santibanez-Koref, P.F. Chinnery, HDBR Expression: A Unique Resource for Global and Individual Gene Expression Studies during Early Human Brain Development, Frontiers in Neuroanatomy 10 (2016). 10.3389/fnana.2016.00086. [2] I. Papatheodorou, N.A. Fonseca, M. Keays, Y A. Tang…
	HDBR developing brain - 12 post conception weeks
	HDBR developing brain - Carnegie Stage 22
	HDBR developing brain - 11 post conception weeks
	HDBR developing brain - 10 post conception weeks
	HDBR developing brain - 16 post conception weeks
	HDBR developing brain - Carnegie Stage 23
	HDBR developing brain - 13 post conception weeks
	HDBR developing brain - Late 8 post conception weeks
	HDBR developing brain - 14 post conception weeks
	HDBR developing brain - 17 post conception weeks
	HDBR developing brain - Carnegie Stage 21
	HDBR developing brain - Carnegie Stage 18
	HDBR developing brain - Carnegie Stage 17
	HDBR developing brain - Carnegie Stage 20
	HDBR developing brain - Carnegie Stage 14
	HDBR developing brain - Carnegie Stage 19
	HDBR developing brain - 15 post conception weeks
	HDBR developing brain - Carnegie Stage 16
	HDBR developing brain - Carnegie Stage 13
	HDBR developing brain - Carnegie Stage 15
	HDBR developing brain - 20 post conception weeks
	HDBR developing brain - 19 post conception weeks
	ENCODE (M. Snyder lab)	S. Lin, Y. Lin, J.R. Nery, M.A. Urich, A. Breschi, C.A. Davis, A. Dobin, C. Zaleski, M.A. Beer, W.C. Chapman, T.R. Gingeras, J.R. Ecker, M.P. Snyder, Comparison of the transcriptional landscapes between human and mouse tissues, Proceedings of the National Academy of Sciences of the United States of America 111 (2014) 17224-17229. 10.1073/pnas.1413624111.
	Mammalian Kaessmann	D. Brawand, M. Soumillon, A. Necsulea, P. Julien, G. Csárdi, P. Harrigan, M. Weier, A. Liechti, A. Aximu-Petri, M. Kircher, F.W. Albert, U. Zeller, P. Khaitovich, F. Grützner, S. Bergmann, R. Nielsen, S. Pääbo, H. Kaessmann, The evolution of gene expression levels in mammalian organs, Nature, 2011, pp. 343-348.
	Zhu et al., 2018 - Organism part	Y. Zhu, L.M. Orre, H.J. Johansson, M. Huss, J. Boekel, M. Vesterlund, A. Fernandez-Woodbridge, R.M.M. Branca, J. Lehtiö, Discovery of coding regions in the human genome by integrated proteogenomics analysis workflow, Nature communications, 2018, pp. 903.
	Human Protein Atlas	J. Mariategui, H. Chavez, J. Oballe, [About a new anticonvulsant psychotropic. Preliminary results with carbamazepine], Rev Neuropsiquiatr 30 (1967) 189-197.
		M.-S. Kim, S.M. Pinto, D. Getnet, R.S. Nirujogi, S.S. Manda, R. Chaerkady, A.K. Madugundu, D.S. Kelkar, R. Isserlin, S. Jain, J.K. Thomas, B. Muthusamy, P. Leal-Rojas, P. Kumar, N.A. Sahasrabuddhe, L. Balakrishnan, J. Advani, B. George, S. Renuse, L.D.N. Selvan, A.H. Patil, V. Nanjappa, A. Radhakrishnan, S. Prasad, T. Subbannayya, R. Raju, M. Kumar, S.K. Sreenivasamurthy, A. Marimuthu, G.J. Sathe…
	Wang et al. 2019	D. Wang, B. Eraslan, T. Wieland, B. Hallström, T. Hopf, D.P. Zolg, J. Zecha, A. Asplund, L.-H. Li, C. Meng, M. Frejno, T. Schmidt, K. Schnatbaum, M. Wilhelm, F. Ponten, M. Uhlen, J. Gagneur, H. Hahne, B. Kuster, A deep proteome and transcriptome abundance atlas of 29 healthy human tissues, Mol Syst Biol, 2019, pp. e8503.
	Doll et al., 2017 - Organism part	S. Doll, M. Dreßen, P.E. Geyer, D.N. Itzhak, C. Braun, S.A. Doppler, F. Meier, M.-A. Deutsch, H. Lahm, R. Lange, M. Krane, M. Mann, Region and cell-type resolved quantitative proteomic map of the human heart, Nature communications, 2017, pp. 1469.
	Human Proteome Map - adult	M.-S. Kim, S.M. Pinto, D. Getnet, R.S. Nirujogi, S.S. Manda, R. Chaerkady, A.K. Madugundu, D.S. Kelkar, R. Isserlin, S. Jain, J.K. Thomas, B. Muthusamy, P. Leal-Rojas, P. Kumar, N.A. Sahasrabuddhe, L. Balakrishnan, J. Advani, B. George, S. Renuse, L.D.N. Selvan, A.H. Patil, V. Nanjappa, A. Radhakrishnan, S. Prasad, T. Subbannayya, R. Raju, M. Kumar, S.K. Sreenivasamurthy, A. Marimuthu, G.J. Sathe…
	Human Proteome Map - fetus
	brain regions	B.C. Carlyle, R.R. Kitchen, J.E. Kanyo, E.Z. Voss, M. Pletikos, A.M.M. Sousa, T.T. Lam, M.B. Gerstein, N. Sestan, A.C. Nairn, A multiregional proteomic survey of the postnatal human brain, Nat Neurosci 20 (2017) 1787-1795. 10.1038/s41593-017-0011-2.
	ovary, pancreas, liver, subst. nigra	I.K. Kushner, G. Clair, S.O. Purvine, J.-Y. Lee, J.N. Adkins, S.H. Payne, Individual Variability of Protein Expression in Human Tissues, Journal of proteome research 17 (2018) 3914-3922. 10.1021/acs.jproteome.8b00580.
	McKetney J et.al., 2019 - Individual - normal, 1h, normal	J. McKetney, R.M. Runde, A.S. Hebert, S. Salamat, S. Roy, J.J. Coon, Proteomic Atlas of the Human Brain in Alzheimer’s Disease, Journal of Proteome Research 18 (2019) 1380-1391. 10.1021/acs.jproteome.9b00004.
	McKetney J et.al., 2019 - Individual - normal, 1g, normal
	McKetney J et.al., 2019 - Individual - normal, 1f, normal
	McKetney J et.al., 2019 - Individual - normal, 1e, normal
	McKetney J et.al., 2019 - Individual - normal, 1d, normal
	McKetney J et.al., 2019 - Individual - normal, 1c, normal
	McKetney J et.al., 2019 - Individual - normal, 1b, normal
	McKetney J et.al., 2019 - Individual - Alzheimer's disease, 3i, early braak stage
	McKetney J et.al., 2019 - Individual - Alzheimer's disease, 3h, early braak stage
	McKetney J et.al., 2019 - Individual - Alzheimer's disease, 3g, early braak stage
	McKetney J et.al., 2019 - Individual - Alzheimer's disease, 3f, early braak stage
	McKetney J et.al., 2019 - Individual - Alzheimer's disease, 3e, early braak stage
	McKetney J et.al., 2019 - Individual - Alzheimer's disease, 3d, early braak stage
	McKetney J et.al., 2019 - Individual - Alzheimer's disease, 3c, early braak stage
	McKetney J et.al., 2019 - Individual - Alzheimer's disease, 3b, early braak stage
	McKetney J et.al., 2019 - Individual - Alzheimer's disease, 3a, early braak stage
	McKetney J et.al., 2019 - Individual - Alzheimer's disease, 2i, late braak stage
	McKetney J et.al., 2019 - Individual - Alzheimer's disease, 2g, late braak stage
	McKetney J et.al., 2019 - Individual - Alzheimer's disease, 2e, late braak stage
	McKetney J et.al., 2019 - Individual - Alzheimer's disease, 2d, late braak stage
	McKetney J et.al., 2019 - Individual - Alzheimer's disease, 2c, late braak stage
	McKetney J et.al., 2019 - Individual - Alzheimer's disease, 2b, late braak stage
	McKetney J et.al., 2019 - Individual - Alzheimer's disease, 2a, late braak stage
Cell type	Cell Types - BLUEPRINT common haemopoetic cells	The BLUEPRINT Epigenome project
	Cell Types - BLUEPRINT rare hematopoietic cells
	Cell Types - BLUEPRINT tonsil plasma cells
	BLUEPRINT EpiVar Project - Cell Types - smoker	L. Chen, B. Ge, F.P. Casale, L. Vasquez, T. Kwan, D. Garrido-Martín, S. Watt, Y. Yan, K. Kundu, S. Ecker, A. Datta, D. Richardson, F. Burden, D. Mead, A.L. Mann, J.M. Fernandez, S. Rowlston, S.P. Wilder, S. Farrow, X. Shao, J.J. Lambourne, A. Redensek, C.A. Albers, V. Amstislavskiy, S. Ashford, K. Berentsen, L. Bomba, G. Bourque, D. Bujold, S. Busche, M. Caron, S.-H. Chen, W. Cheung, O. Delaneau,…
	BLUEPRINT EpiVar Project - Cell Types - past smoker
	BLUEPRINT EpiVar Project - Cell Types - not available
	BLUEPRINT EpiVar Project - Cell Types - non smoker
	Cell Types - Fetal endothelial cells - Holloway et al - lung	E.M. Holloway, J.H. Wu, M. Czerwinski, C.W. Sweet, A. Wu, Y.-H. Tsai, S. Huang, A.E. Stoddard, M.M. Capeling, I. Glass, J.R. Spence, Differentiation of Human Intestinal Organoids with Endogenous Vascular Endothelial Cells, Developmental Cell 54 (2020) 516-528.e517. https://doi.org/10.1016/j.devcel.2020.07.023.
	Cell Types - Fetal endothelial cells - Holloway et al - kidney
	Cell Types - Fetal endothelial cells - Holloway et al - intestine
	Cell Types - Fetal endothelial cells - Holloway et al - umbilical vein
Developmental stage	Tissues, developmental stages - Human - Moreira et al - liver		PRJEB26969
	Tissues, developmental stages - Human - Moreira et al - forebrain
	Tissues, developmental stages - Human - Moreira et al - testis
	Tissues, developmental stages - Human - Moreira et al - heart
	Tissues, developmental stages - Human - Moreira et al - kidney
	Tissues, developmental stages - Human - Moreira et al - ovary
	Tissues, developmental stages - Human - Moreira et al - hindbrain
	Kraiczy et al intestinal cells - terminal ileum	J. Kraiczy, K.M. Nayak, K.J. Howell, A. Ross, J. Forbester, C. Salvestrini, R. Mustata, S. Perkins, A. Andersson-Rolf, E. Leenen, A. Liebert, L. Vallier, P.C. Rosenstiel, O. Stegle, G. Dougan, R. Heuschkel, B.-K. Koo, M. Zilbauer, DNA methylation defines regional identity of human intestinal epithelial organoids and undergoes dynamic changes during development, Gut 68 (2019) 49-61. 10.1136/gutjnl…
	Kraiczy et al intestinal cells - sigmoid colon
	Kraiczy et al intestinal cells - proximal gut
	Kraiczy et al intestinal cells - distal gut
Disease	Pan-Cancer Analysis of Whole Genomes - brain	P.J. Campbell, G. Getz, J.O. Korbel, J.M. Stuart, J.L. Jennings, L.D. Stein, M.D. Perry, H.K. Nahal-Bose, B.F.F. Ouellette, C.H. Li, E. Rheinbay, G.P. Nielsen, D.C. Sgroi, C.-L. Wu, W.C. Faquin, V. Deshpande, P.C. Boutros, A.J. Lazar, K.A. Hoadley, D.N. Louis, L.J. Dursi, C.K. Yung, M.H. Bailey, G. Saksena, K.M. Raine, I. Buchhalter, K. Kleinheinz, M. Schlesner, J. Zhang, W. Wang, D.A. Wheeler, L…
	Pan-Cancer Analysis of Whole Genomes - lung
	Pan-Cancer Analysis of Whole Genomes - liver
	Pan-Cancer Analysis of Whole Genomes - kidney
	Pan-Cancer Analysis of Whole Genomes - uterine cervix
	Pan-Cancer Analysis of Whole Genomes - esophagus
	Pan-Cancer Analysis of Whole Genomes - breast
	Pan-Cancer Analysis of Whole Genomes - blood
	Pan-Cancer Analysis of Whole Genomes - uterus
	Pan-Cancer Analysis of Whole Genomes - urinary bladder
	Pan-Cancer Analysis of Whole Genomes - thyroid gland
	Pan-Cancer Analysis of Whole Genomes - stomach
	Pan-Cancer Analysis of Whole Genomes - skin
	Pan-Cancer Analysis of Whole Genomes - prostate gland
	Pan-Cancer Analysis of Whole Genomes - mouth mucosa
	Pan-Cancer Analysis of Whole Genomes - large intestine
	Pan-Cancer Analysis of Whole Genomes - skeletal muscle tissue
	Pan-Cancer Analysis of Whole Genomes - pancreas
	Pan-Cancer Analysis of Whole Genomes - ovary
	3 Glioma subtypes		PRJEB9786
	Proteomics - Tissue - Breast cancer - Tyanova et al.	S. Tyanova, R. Albrechtsen, P. Kronqvist, J. Cox, M. Mann, T. Geiger, Proteomic maps of breast cancer subtypes, Nature communications, 2016, pp. 10259.
	Johnson et al., 2020 - Mayo Clinic Brain Bank - Disease	.C.B. Johnson, E.B. Dammer, D.M. Duong, L. Ping, M. Zhou, L. Yin, L.A. Higginbotham, A. Guajardo, B. White, J.C. Troncoso, M. Thambisetty, T.J. Montine, E.B. Lee, J.Q. Trojanowski, T.G. Beach, E.M. Reiman, V. Haroutunian, M. Wang, E. Schadt, B. Zhang, D.W. Dickson, N. Ertekin-Taner, T.E. Golde, V.A. Petyuk, P.L. De Jager, D.A. Bennett, T.S. Wingo, S. Rangaraju, I. Hajjar, J.M. Shulman, J.J. Lah, …
	Johnson et al., 2020 - Disease
	Johnson et al., 2020 - University of Pennsylvania School of Medicine Brain Bank - Disease
	Johnson et al., 2020 - BSLA - Disease
	Proteomics - Tissue - Colon and Rectal cancer - rectum	B. Zhang, J. Wang, X. Wang, J. Zhu, Q. Liu, Z. Shi, M.C. Chambers, L.J. Zimmerman, K.F. Shaddox, S. Kim, S.R. Davies, S. Wang, P. Wang, C.R. Kinsinger, R.C. Rivers, H. Rodriguez, R.R. Townsend, M.J.C. Ellis, S.A. Carr, D.L. Tabb, R.J. Coffey, R.J.C. Slebos, D.C. Liebler, C. Nci, Proteogenomic characterization of human colon and rectal cancer, Nature 513 (2014) 382-387. 10.1038/nature13438.
	Proteomics - Tissue - Colon and Rectal cancer - colon
Sex	Sexes - skeletal muscle	M.E. Lindholm, M. Huss, B.W. Solnestam, S. Kjellqvist, J. Lundeberg, C.J. Sundberg, The human skeletal muscle transcriptome: sex differences, alternative splicing, and tissue homogeneity assessed with RNA sequencing, FASEB J 28 (2014) 4571-4581. 10.1096/fj.14-255000.

## Sheet: mouse
Conditon	Project	Reference	NCBI Accession
Developmental stage	Tissues, developmental stages - Mouse - Moreira et al - testis		PRJEB26869
	Tissues, developmental stages - Mouse - Moreira et al - ovary
	Tissues, developmental stages - Mouse - Moreira et al - liver
	Tissues, developmental stages - Mouse - Moreira et al - heart
	Tissues, developmental stages - Mouse - Moreira et al - kidney
	Tissues, developmental stages - Mouse - Moreira et al - hindbrain
	Tissues, developmental stages - Mouse - Moreira et al - forebrain
	Tissues, developmental stages - Mouse - Moreira et al - brain
	5 (Dynamic Transformations of Genome-wide Epigenetic Marking and Transcriptional Control Establish T Cell Identity)	J.A. Zhang, A. Mortazavi, B.A. Williams, B.J. Wold, E.V. Rothenberg, Dynamic transformations of genome-wide epigenetic marking and transcriptional control establish T cell identity, Cell 149 (2012) 467-482. 10.1016/j.cell.2012.01.056.
	Cell Types - Developing heart - cardiomyocyte	J. Giudice, Z. Xia, E.T. Wang, M.A. Scavuzzo, A.J. Ward, A. Kalsotra, W. Wang, X.H.T. Wehrens, C.B. Burge, W. Li, T.A. Cooper, Alternative splicing regulates vesicular trafficking genes in cardiomyocytes during postnatal heart development, Nature communications, 2014, pp. 3603.
	Developmental stages - Schmitt et al - liver	B.M. Schmitt, K.L.M. Rudolph, P. Karagianni, N.A. Fonseca, R.J. White, I. Talianidis, D.T. Odom, J.C. Marioni, C. Kutter, High-resolution mapping of transcriptional dynamics across tissue development reveals a stable mRNA-tRNA interface, Genome research 24 (2014) 1797-1807. 10.1101/gr.176784.114.
	Developmental stages - Schmitt et al - brain
	Cell Types - Developing heart - fibroblast	J. Giudice, Z. Xia, E.T. Wang, M.A. Scavuzzo, A.J. Ward, A. Kalsotra, W. Wang, X.H.T. Wehrens, C.B. Burge, W. Li, T.A. Cooper, Alternative splicing regulates vesicular trafficking genes in cardiomyocytes during postnatal heart development, Nature communications, 2014, pp. 3603.
	Cell Types - Developing heart - cells of ventricle
	Developmental stages - 4 - liver		PRJEB11735
	Developmental stages - 4 - bone marrow		PRJEB11735
Sampling time point	Circadian clock - Pembroke et al	W.G. Pembroke, A. Babbs, K.E. Davies, C.P. Ponting, P.L. Oliver, Temporal transcriptomics suggest that twin-peaking genes reset the clock, Elife, 2015.
Somite stage	wild-type embryos (DMDD)	Data from Deciphering the Mechanisms of Developmental Disorders (https:/dmdd.org.uk), a programme funded by the Wellcome Trust with support from the Francis Crick Institute, is licensed under a Creative Commons Attribution licence.	PRJEB9627
	wild-type embryos (DMDD) with het parentage
	DMDD mouse mutant lines - baseline	J.E. Collins, R.J. White, N. Staudt, I.M. Sealy, I. Packham, N. Wali, C. Tudor, C. Mazzeo, A. Green, E. Siragher, E. Ryder, J.K. White, I. Papatheodoru, A. Tang, A. Füllgrabe, K. Billis, S.H. Geyer, W.J. Weninger, A. Galli, M. Hemberger, D.L. Stemple, E. Robertson, J.C. Smith, T. Mohun, D.J. Adams, E.M. Busch-Nentwich, Common and distinct transcriptional signatures of mammalian embryonic lethalit…
Strain	8 Zheng et al	C.L. Zheng, B. Wilmot, N.A. Walter, D. Oberbeck, S. Kawane, R.P. Searles, S.K. McWeeney, R. Hitzemann, Splicing landscape of the eight collaborative cross founder strains, BMC genomics, 2015, pp. 52.
	4 Pfeiffer	M.J. Pfeiffer, L. Taher, H. Drexler, Y. Suzuki, W. Makałowski, C. Schwarzer, B. Wang, G. Fuellen, M. Boiani, Differences in embryo quality are associated with differences in oocyte composition: a proteomic study in inbred mice, Proteomics 15 (2015) 675-687. 10.1002/pmic.201400334.
	Aitken et al., 2019		PRJEB35439
